# Supplementary material for: Regulation of cell growth and migration by miR-96 and miR-183 in a breast cancer model of epithelial-mesenchymal transition
Source: PLoS One. 2020 May 12;15(5):e0233187. doi: 10.1371/journal.pone.0233187 (PMC7217431; doi:10.1371/journal.pone.0233187)
Supplement: S1 Data — (XLSX) [file pone.0233187.s003.xlsx]

## Sheet: Gene Table
PCR Array Catalog #:		MAH-102
Position	Mature ID	Accession Number
A01	let-7a	MPH00001A
A02	miR-133b	MPH00033A
A03	miR-122	MPH00020A
A04	miR-20b	MPH00105A
A05	miR-335	MPH00166A
A06	miR-196a	MPH00085A
A07	miR-125a-5p	MPH00022A
A08	miR-142-5p	MPH00043A
A09	miR-96	MPH00479A
A10	miR-222	MPH01230A
A11	miR-148b	MPH01183A
A12	miR-92a	MPH01375A
B01	miR-184	MPH00070A
B02	miR-214	MPH01223A
B03	miR-15a	MPH00060A
B04	miR-18b	MPH00076A
B05	miR-378	MPH01284A
B06	let-7b	MPH00002A
B07	miR-205	MPH00100A
B08	miR-181a	MPH00064A
B09	miR-130a	MPH01165A
B10	miR-199a-3p	MPH01212A
B11	miR-140-5p	MPH00041A
B12	miR-20a	MPH00104A
C01	miR-146b-5p	MPH00048A
C02	miR-132	MPH01167A
C03	miR-193b	MPH01208A
C04	miR-183	MPH00069A
C05	miR-34c-5p	MPH00178A
C06	miR-30c	MPH00152A
C07	miR-148a	MPH01182A
C08	miR-134	MPH00034A
C09	let-7g	MPH00007A
C10	miR-138	MPH00039A
C11	miR-373	MPH01280A
C12	let-7c	MPH00003A
D01	let-7e	MPH00005A
D02	miR-218	MPH00115A
D03	miR-29b	MPH01245A
D04	miR-146a	MPH00047A
D05	miR-212	MPH00109A
D06	miR-135b	MPH00036A
D07	miR-206	MPH00101A
D08	miR-124	MPH01157A
D09	miR-21	MPH00106A
D10	miR-181d	MPH00067A
D11	miR-301a	MPH00144A
D12	miR-200c	MPH01218A
E01	miR-100	MPH00009A
E02	miR-10b	MPH00018A
E03	miR-155	MPH00059A
E04	miR-1	MPH00019A
E05	miR-363	MPH01276A
E06	miR-150	MPH00054A
E07	let-7i	MPH00008A
E08	miR-27b	MPH01240A
E09	miR-7	MPH00427A
E10	miR-127-5p	MPH00025A
E11	miR-29a	MPH01244A
E12	miR-191	MPH00079A
F01	let-7d	MPH00004A
F02	miR-9	MPH00456A
F03	let-7f	MPH00006A
F04	miR-10a	MPH00017A
F05	miR-182	MPH00065A
F06	miR-15b	MPH00061A
F07	miR-16	MPH00062A
F08	miR-210	MPH00107A
F09	miR-17	MPH00063A
F10	miR-98	MPH00480A
F11	miR-34a	MPH00176A
F12	miR-25	MPH01235A
G01	miR-144	MPH01178A
G02	miR-128	MPH00026A
G03	miR-143	MPH01177A
G04	miR-215	MPH00111A
G05	miR-19a	MPH01214A
G06	miR-193a-5p	MPH00081A
G07	miR-18a	MPH00075A
G08	miR-125b	MPH00023A
G09	miR-126	MPH01161A
G10	miR-27a	MPH01239A
G11	miR-372	MPH00187A
G12	miR-149	MPH00053A
H01	miR-23b	MPH01233A
H02	miR-203	MPH00098A
H03	miR-32	MPH00156A
H04	miR-181c	MPH00066A
H05	SNORD48	MPH01657A
H06	SNORD47	MPH01660A
H07	SNORD44	MPH01658A
H08	U6	MPH01653A
H09	miRTC	MPH01656A
H10	miRTC	MPH01656A
H11	PPC	PPX63339A
H12	PPC	PPX63339A

## Sheet: Average Ct
		AVG Ct
Well	Mature ID	MCF-7M	MCF-7 (Control Group)
A01	let-7a	21.22	22.13
A02	miR-133b	30.51	31.78
A03	miR-122	33	33.85
A04	miR-20b	21.22	23.65
A05	miR-335	30.31	28.42
A06	miR-196a	31.59	27.82
A07	miR-125a-5p	21.16	19.44
A08	miR-142-5p	28.41	34.3
A09	miR-96	25.89	23.14
A10	miR-222	22.27	27.56
A11	miR-148b	25.35	24.74
A12	miR-92a	20.5	21.82
B01	miR-184	33.29	31.74
B02	miR-214	31.19	30.78
B03	miR-15a	24.59	24.65
B04	miR-18b	27.53	28.16
B05	miR-378	23.37	23.08
B06	let-7b	27.06	26.71
B07	miR-205	32.1	26.55
B08	miR-181a	26.35	27.54
B09	miR-130a	23.96	28.67
B10	miR-199a-3p	30.9	28.65
B11	miR-140-5p	25.86	26.45
B12	miR-20a	19.99	21.36
C01	miR-146b-5p	27.98	26.07
C02	miR-132	27.37	27.25
C03	miR-193b	24.98	22.57
C04	miR-183	26.1	23.55
C05	miR-34c-5p	28.4	32.77
C06	miR-30c	20.25	21.36
C07	miR-148a	25.03	24.11
C08	miR-134	31.17	29.74
C09	let-7g	22.27	23.75
C10	miR-138	23.49	32.44
C11	miR-373	30.28	31.15
C12	let-7c	27.5	29.17
D01	let-7e	21.68	22.15
D02	miR-218	26.1	28.85
D03	miR-29b	24.4	29.95
D04	miR-146a	23.68	33.3
D05	miR-212	28.36	28.87
D06	miR-135b	25.78	25.62
D07	miR-206	30.82	32.12
D08	miR-124	29.92	30.72
D09	miR-21	16.14	14.39
D10	miR-181d	27.04	27.7
D11	miR-301a	23.5	23.8
D12	miR-200c	26.51	18.03
E01	miR-100	17.36	25.4
E02	miR-10b	25.89	28.66
E03	miR-155	35	33.61
E04	miR-1	33.81	35
E05	miR-363	33.94	29.49
E06	miR-150	35	33.86
E07	let-7i	24.14	25.18
E08	miR-27b	22.94	22.51
E09	miR-7	22.67	22.29
E10	miR-127-5p	31.72	32.78
E11	miR-29a	20.52	25.42
E12	miR-191	21.81	21.44
F01	let-7d	24.98	26.04
F02	miR-9	27.75	25.85
F03	let-7f	27.83	29.03
F04	miR-10a	24	27.21
F05	miR-182	24.02	24.83
F06	miR-15b	21.75	22.38
F07	miR-16	18.54	18.81
F08	miR-210	27.05	27.56
F09	miR-17	19.45	21.94
F10	miR-98	24.7	25.58
F11	miR-34a	30.18	26.27
F12	miR-25	21.48	20.13
G01	miR-144	35	35
G02	miR-128	24.41	24.03
G03	miR-143	33.09	32.4
G04	miR-215	32.02	31.67
G05	miR-19a	19.61	21.46
G06	miR-193a-5p	30.57	26.44
G07	miR-18a	21.05	23.13
G08	miR-125b	17.04	22.71
G09	miR-126	24	23.22
G10	miR-27a	18.94	20.75
G11	miR-372	30.54	31.63
G12	miR-149	29.41	26.55
H01	miR-23b	22.52	21.9
H02	miR-203	31.04	19.81
H03	miR-32	27.48	28.88
H04	miR-181c	26.56	27.82
H05	SNORD48	26.2	26.89
H06	SNORD47	23.76	23.46
H07	SNORD44	18.66	18.87
H08	U6	21.66	21.42
H09	miRTC	21.35	21.46
H10	miRTC	21.38	21.48
H11	PPC	17.73	18.08
H12	PPC	17.78	18.2

## Sheet: Average Delta(Ct)
		AVG Delta(Ct) (Ct(GOI) - Ave Ct(HKG))
Well	Mature ID	MCF-7M	MCF-7 (Control Group)
A01	let-7a	-1.34952	-0.534257
A02	miR-133b	7.94391	9.11624
A03	miR-122	10.4303	11.1858
A04	miR-20b	-1.35075	0.989875
A05	miR-335	7.73787	5.75765
A06	miR-196a	9.01594	5.16014
A07	miR-125a-5p	-1.40814	-3.22332
A08	miR-142-5p	5.84162	11.6378
A09	miR-96	3.3238	0.481149
A10	miR-222	-0.301604	4.89607
A11	miR-148b	2.7788	2.07719
A12	miR-92a	-2.06616	-0.841688
B01	miR-184	10.7233	9.08043
B02	miR-214	8.62091	8.12168
B03	miR-15a	2.02236	1.9886
B04	miR-18b	4.96285	5.50326
B05	miR-378	0.794906	0.414403
B06	let-7b	4.49459	4.05213
B07	miR-205	9.52623	3.88703
B08	miR-181a	3.78037	4.88207
B09	miR-130a	1.3871	6.0064
B10	miR-199a-3p	8.32617	5.99354
B11	miR-140-5p	3.28501	3.78899
B12	miR-20a	-2.57746	-1.30465
C01	miR-146b-5p	5.40803	3.41179
C02	miR-132	4.79626	4.59022
C03	miR-193b	2.41241	-0.089918
C04	miR-183	3.5277	0.891446
C05	miR-34c-5p	5.82875	10.1134
C06	miR-30c	-2.32257	-1.30419
C07	miR-148a	2.45879	1.45239
C08	miR-134	8.59591	7.0758
C09	let-7g	-0.299424	1.09415
C10	miR-138	0.915641	9.78162
C11	miR-373	7.71304	8.49321
C12	let-7c	4.9283	6.50946
D01	let-7e	-0.889636	-0.508681
D02	miR-218	3.53115	6.18793
D03	miR-29b	1.82489	7.28944
D04	miR-146a	1.11291	10.6361
D05	miR-212	5.79292	6.20791
D06	miR-135b	3.21207	2.96085
D07	miR-206	8.24544	9.46089
D08	miR-124	7.34928	8.0567
D09	miR-21	-6.43279	-8.26609
D10	miR-181d	4.46864	5.04162
D11	miR-301a	0.926921	1.14202
D12	miR-200c	3.94222	-4.629
E01	miR-100	-5.20675	2.73798
E02	miR-10b	3.32144	5.9974
E03	miR-155	12.4298	10.953
E04	miR-1	11.2386	12.3393
E05	miR-363	11.3671	6.82613
E06	miR-150	12.4298	11.1952
E07	let-7i	1.56622	2.51665
E08	miR-27b	0.3696	-0.146367
E09	miR-7	0.09923	-0.375075
E10	miR-127-5p	9.14512	10.1211
E11	miR-29a	-2.05115	2.75666
E12	miR-191	-0.762665	-1.21926
F01	let-7d	2.40535	3.3747
F02	miR-9	5.17556	3.18906
F03	let-7f	5.25745	6.37327
F04	miR-10a	1.4265	4.54532
F05	miR-182	1.44667	2.17351
F06	miR-15b	-0.82039	-0.285653
F07	miR-16	-4.03179	-3.8489
F08	miR-210	4.47754	4.89805
F09	miR-17	-3.12057	-0.722689
F10	miR-98	2.13274	2.9188
F11	miR-34a	7.60513	3.61178
F12	miR-25	-1.09243	-2.52588
G01	miR-144	12.4298	12.3393
G02	miR-128	1.83586	1.36968
G03	miR-143	10.518	9.7443
G04	miR-215	9.44777	9.00778
G05	miR-19a	-2.9567	-1.20044
G06	miR-193a-5p	7.99554	3.77857
G07	miR-18a	-1.51543	0.473573
G08	miR-125b	-5.52991	0.049163
G09	miR-126	1.43083	0.561908
G10	miR-27a	-3.63418	-1.90687
G11	miR-372	7.96747	8.97216
G12	miR-149	6.839	3.88788
H01	miR-23b	-0.051358	-0.762856
H02	miR-203	8.46595	-2.84575
H03	miR-32	4.91157	6.21754
H04	miR-181c	3.99415	5.16132
H05	SNORD48	3.62922	4.23261
H06	SNORD47	1.19102	0.802882
H07	SNORD44	-3.91473	-3.79006
H08	U6	-0.905503	-1.24543
H09	miRTC	-1.21725	-1.20169
H10	miRTC	-1.19367	-1.1758
H11	PPC	-4.84471	-4.57965
H12	PPC	-4.79018	-4.45997

## Sheet: 2^(-Avg.(Delta(Ct))
		2^(-Avg.(Delta(Ct))
Well	Mature ID	MCF-7M	MCF-7 (Control Group)
A01	let-7a	2.54828	1.4482
A02	miR-133b	0.004061	0.001802
A03	miR-122	0.000725	0.000429
A04	miR-20b	2.55045	0.503521
A05	miR-335	0.004685	0.018483
A06	miR-196a	0.001932	0.027967
A07	miR-125a-5p	2.65394	9.33932
A08	miR-142-5p	0.017438	0.000314
A09	miR-96	0.09987	0.716407
A10	miR-222	1.23251	0.033584
A11	miR-148b	0.145712	0.236975
A12	miR-92a	4.18771	1.79215
B01	miR-184	0.000592	0.001847
B02	miR-214	0.00254	0.00359
B03	miR-15a	0.246155	0.251984
B04	miR-18b	0.032065	0.022047
B05	miR-378	0.576381	0.75033
B06	let-7b	0.04436	0.060282
B07	miR-205	0.001356	0.067591
B08	miR-181a	0.072777	0.033912
B09	miR-130a	0.382333	0.015556
B10	miR-199a-3p	0.003116	0.015695
B11	miR-140-5p	0.102592	0.072343
B12	miR-20a	5.96886	2.47024
C01	miR-146b-5p	0.023552	0.093961
C02	miR-132	0.03599	0.041515
C03	miR-193b	0.187841	1.06431
C04	miR-183	0.086708	0.539074
C05	miR-34c-5p	0.017594	0.000903
C06	miR-30c	5.00223	2.46945
C07	miR-148a	0.181899	0.365415
C08	miR-134	0.002584	0.007413
C09	let-7g	1.23065	0.468413
C10	miR-138	0.530108	0.001136
C11	miR-373	0.004766	0.002775
C12	let-7c	0.032842	0.010976
D01	let-7e	1.85271	1.42275
D02	miR-218	0.0865	0.013717
D03	miR-29b	0.282262	0.006392
D04	miR-146a	0.462362	0.000628
D05	miR-212	0.018037	0.013528
D06	miR-135b	0.107912	0.128438
D07	miR-206	0.003295	0.001419
D08	miR-124	0.006133	0.003756
D09	miR-21	86.3897	307.852
D10	miR-181d	0.045165	0.030361
D11	miR-301a	0.52598	0.453123
D12	miR-200c	0.065054	24.7439
E01	miR-100	36.9306	0.149895
E02	miR-10b	0.100034	0.015653
E03	miR-155	0.000181	0.000504
E04	miR-1	0.000414	0.000193
E05	miR-363	0.000379	0.008813
E06	miR-150	0.000181	0.000426
E07	let-7i	0.337691	0.174749
E08	miR-27b	0.773997	1.10678
E09	miR-7	0.933531	1.29691
E10	miR-127-5p	0.001766	0.000898
E11	miR-29a	4.14435	0.147966
E12	miR-191	1.69662	2.32827
F01	let-7d	0.188763	0.096408
F02	miR-9	0.027669	0.109647
F03	let-7f	0.026143	0.012063
F04	miR-10a	0.372033	0.042827
F05	miR-182	0.366867	0.221671
F06	miR-15b	1.76588	1.21896
F07	miR-16	16.3564	14.409
F08	miR-210	0.044887	0.033538
F09	miR-17	8.69733	1.65026
F10	miR-98	0.228024	0.132237
F11	miR-34a	0.005136	0.081799
F12	miR-25	2.13232	5.75924
G01	miR-144	0.000181	0.000193
G02	miR-128	0.280126	0.386977
G03	miR-143	0.000682	0.001166
G04	miR-215	0.001432	0.001943
G05	miR-19a	7.76348	2.29809
G06	miR-193a-5p	0.003918	0.072868
G07	miR-18a	2.85885	0.720179
G08	miR-125b	46.203	0.966497
G09	miR-126	0.370919	0.677406
G10	miR-27a	12.4164	3.74994
G11	miR-372	0.003995	0.001991
G12	miR-149	0.008735	0.067551
H01	miR-23b	1.03624	1.69685
H02	miR-203	0.002828	7.18879
H03	miR-32	0.033226	0.013438
H04	miR-181c	0.062754	0.027944
H05	SNORD48	0.080816	0.053194
H06	SNORD47	0.437994	0.573203
H07	SNORD44	15.0818	13.8331
H08	U6	1.8732	2.37089
H09	miRTC	2.32504	2.30009
H10	miRTC	2.28734	2.25919
H11	PPC	28.7345	23.9118
H12	PPC	27.6686	22.0082

## Sheet: Fold Regulation
S1 Data. Human Cancer RT2 microRNA PCR array complete data set
		Up-Down Regulation (comparing to control group)
Well	Mature ID	MCF-7M
A01	let-7a	1.7596
A02	miR-133b	2.2537		Control = MCF-7 Parental
A03	miR-122	1.6883
A04	miR-20b	5.0652
A05	miR-335	-3.9455
A06	miR-196a	-14.4781
A07	miR-125a-5p	-3.519
A08	miR-142-5p	55.5685
A09	miR-96	-7.1734
A10	miR-222	36.6992
A11	miR-148b	-1.6263
A12	miR-92a	2.3367
B01	miR-184	-3.1228
B02	miR-214	-1.4135
B03	miR-15a	-1.0237
B04	miR-18b	1.4544
B05	miR-378	-1.3018
B06	let-7b	-1.3589
B07	miR-205	-49.8388
B08	miR-181a	2.1461
B09	miR-130a	24.5781
B10	miR-199a-3p	-5.0372
B11	miR-140-5p	1.4181
B12	miR-20a	2.4163
C01	miR-146b-5p	-3.9896
C02	miR-132	-1.1535
C03	miR-193b	-5.666
C04	miR-183	-6.2171
C05	miR-34c-5p	19.4897
C06	miR-30c	2.0256
C07	miR-148a	-2.0089
C08	miR-134	-2.8681
C09	let-7g	2.6273
C10	miR-138	466.578
C11	miR-373	1.7173
C12	let-7c	2.9921
D01	let-7e	1.3022
D02	miR-218	6.3062
D03	miR-29b	44.1564
D04	miR-146a	735.815
D05	miR-212	1.3333
D06	miR-135b	-1.1902
D07	miR-206	2.3221
D08	miR-124	1.6329
D09	miR-21	-3.5635
D10	miR-181d	1.4876
D11	miR-301a	1.1608
D12	miR-200c	-380.361
E01	miR-100	246.377
E02	miR-10b	6.3906
E03	miR-155	-2.7832
E04	miR-1	2.1446
E05	miR-363	-23.2789
E06	miR-150	-2.3531
E07	let-7i	1.9324
E08	miR-27b	-1.43
E09	miR-7	-1.3892
E10	miR-127-5p	1.9669
E11	miR-29a	28.0088
E12	miR-191	-1.3723
F01	let-7d	1.958
F02	miR-9	-3.9628
F03	let-7f	2.1672
F04	miR-10a	8.6868
F05	miR-182	1.055
F06	miR-15b	1.4487
F07	miR-16	1.1352
F08	miR-210	1.3384
F09	miR-17	5.2703
F10	miR-98	1.7244
F11	miR-34a	-15.9264
F12	miR-25	-2.7009
G01	miR-144	-1.0647
G02	miR-128	-1.3814
G03	miR-143	-1.7096
G04	miR-215	-1.3566
G05	miR-19a	3.3782
G06	miR-193a-5p	-18.5966
G07	miR-18a	3.9696
G08	miR-125b	47.8046
G09	miR-126	-1.8263
G10	miR-27a	3.3111
G11	miR-372	2.0065
G12	miR-149	-7.7335
H01	miR-23b	-1.6375
H02	miR-203	-2541.91
H03	miR-32	2.4725
H04	miR-181c	2.2457
H05	SNORD48	1.5193
H06	SNORD47	-1.3087
H07	SNORD44	1.0903
H08	U6	-1.2657
H09	miRTC	1.0108
H10	miRTC	1.0125
H11	PPC	1.2017
H12	PPC	1.2572
