# Supplementary material for: Regulation of cell growth and migration by miR-96 and miR-183 in a breast cancer model of epithelial-mesenchymal transition
Source: PLoS One. 2020 May 12;15(5):e0233187. doi: 10.1371/journal.pone.0233187 (PMC7217431; doi:10.1371/journal.pone.0233187)
Supplement: S2 Data — (XLSX) [file pone.0233187.s004.xlsx]

## Sheet: Fig 1 Raw Data
S2 Data. ImageJ Analysis of microRNA gels
miR-96/183/182 Gel 1					miR-96/183/182
	Area	Percent	Relative Density			Average	St Dev	St Error
miR-96 MCF-7	7533.55	21.643	0.771862		miR-96 MCF-7	0.651064	0.170833	0.120797
miR-96 MCF-7M	2108.04	6.056	0.215977		miR-96 MCF-7M	0.150123	0.0931318	0.0658541
miR-183 MCF-7	9760.15	28.04	0.72821		miR-183 MCF-7	0.691464	0.0519669	0.0367462
miR-183 MCF-7M	7311.35	21.005	0.101213		miR-183 MCF-7M	0.162927	0.0872768	0.061714
miR-182 MCF-7	7107.43	20.419	1		miR-182 MCF-7	1	0	0
miR-182 MCF-7M	987.799	2.838	0.749108		miR-182 MCF-7M	0.769013	0.0281492	0.0199045
miR-96/183/182 Gel 2
	Area	Percent	Relative Density
miR-96 MCF-7	11842.2	16.153	0.530267
miR-96 MCF-7M	1882.03	2.567	0.0842689
miR-183 MCF-7	14621.3	19.944	0.654717
miR-183 MCF-7M	5016.59	6.843	0.224641
miR-182 MCF-7	22332.8	30.462	1
miR-182 MCF-7M	17618.3	24.032	0.788917
miR-200 independent RNA samples					miR-200c and miR-100
						Average	St Dev	St Error
miR-200c MCF-7 A	21263.2	49.385	1		miR-200c MCF-7	0.812878	0.273613	0.157971
miR-200c MCF-7M A	1430.89	3.323	0.0672876		miR-200c MCF-7M	0.0343154	0.0285548	0.0164861
miR-200c MCF-7 B	19982.9	46.411	0.939779		miR-100 MCF-7	0.0290237	0.0241702	0.0139547
miR-200c MCF-7M B	379.213	0.881	0.0178394		miR-100 MCF-7M	1.14869	0.325969	0.188199
miR-200c MCF-7 C	2161.1	24.636	0.498856
miR-200c MCF-7M C	77.192	0.88	0.0178192
miR-100 MCF-7 A	45.95	0.271	0.0054875
miR-100 MCF-7M A	9509.73	56.142	1.13682
miR-100 MCF-7 B	449.92	2.656	0.0537815
miR-100 MCF-7M B	6933.15	40.931	0.828814
miR-100 MCF-7 C	120.435	1.373	0.027802
miR-100 MCF-7M C	6413.48	73.111	1.48043
For ANOVA analysis:
miR-96 MCF-7	0.771862	0.530267
miR-96 MCF-7M	0.215977	0.0842689
miR-183 MCF-7	0.72821	0.654717
miR-183 MCF-7M	0.101213	0.224641
miR-182 MCF-7	1	1
miR-182 MCF-7M	0.749108	0.788917
miR-200c MCF-7	1	0.939779	0.498856
miR-200c MCF-7M	0.0672876	0.0178394	0.0178192
miR-100 MCF-7	0.0054875	0.0537815	0.027802
miR-100 MCF-7M	1.13682	0.828814	1.48043

## Sheet: ANOVA miR-96-183-182
Anova: Single Factor
SUMMARY
Groups	Count	Sum	Average	Variance
miR-96 MCF-7	2	1.30213	0.651064	0.0291839
miR-96 MCF-7M	2	0.300246	0.150123	0.00867353
miR-183 MCF-7	2	1.38293	0.691464	0.00270056
miR-183 MCF-7M	2	0.325853	0.162927	0.00761723
miR-182 MCF-7	2	2	1	0
miR-182 MCF-7M	2	1.53803	0.769013	0.000792375
ANOVA
Source of Variation	SS	df	MS	F	P-value	F crit
Between Groups	1.17567	5	0.235133	28.8108	0.000400824	4.38737
Within Groups	0.0489676	6	0.00816127
Total	1.22463	11
Tukey-Kramer post-hoc analysis
			Difference	n (Group 1)	n (Group 2)	SE	q	q crit = 5.243 for α = 0.01
miR-96 MCF-7	miR-96 MCF-7M		0.500941	2	2	0.0638799	7.84193	**
miR-96 MCF-7	miR-183 MCF-7		0.0403991	2	2	0.0638799	0.632423
miR-96 MCF-7	miR-183 MCF-7M		0.488138	2	2	0.0638799	7.6415	**
miR-96 MCF-7	miR-182 MCF-7		0.348936	2	2	0.0638799	5.46237	**
miR-96 MCF-7	miR-182 MCF-7M		0.117948	2	2	0.0638799	1.84641
miR-96 MCF-7M	miR-183 MCF-7		0.54134	2	2	0.0638799	8.47435	**
miR-96 MCF-7M	miR-183 MCF-7M		0.0128035	2	2	0.0638799	0.200431
miR-96 MCF-7M	miR-182 MCF-7		0.849877	2	2	0.0638799	13.3043	**
miR-96 MCF-7M	miR-182 MCF-7M		0.61889	2	2	0.0638799	9.68834	**
miR-183 MCF-7	miR-182 MCF-7		0.308536	2	2	0.0638799	4.82995
miR-183 MCF-7	miR-182 MCF-7M		0.0775494	2	2	0.0638799	1.21399
miR-183 MCF-7M	miR-182 MCF-7		0.837073	2	2	0.0638799	13.1039	**
miR-183 MCF-7M	miR-182 MCF-7M		0.606086	2	2	0.0638799	9.48791	**
miR-183 MCF-7	miR-183 MCF7-M		0.230987	2	2	0.0638799	3.61596

## Sheet: ANOVA miR-200c-miR-100
Anova: Single Factor
SUMMARY
Groups	Count	Sum	Average	Variance
miR-200c MCF-7	3	2.43864	0.812878	0.0748642
miR-200c MCF-7M	3	0.102946	0.0343154	0.000815376
miR-100 MCF-7	3	0.087071	0.0290237	0.000584197
miR-100 MCF-7M	3	3.44607	1.14869	0.106256
ANOVA
Source of Variation	SS	df	MS	F	P-value	F crit
Between Groups	2.87165	3	0.957216	20.9778	0.000379755	4.06618
Within Groups	0.36504	8	0.04563
Total	3.23669	11
Tukey-Kramer post-hoc analysis
			Difference	n (Group 1)	n (Group 2)	SE	q	q crit = 5.635 for α = 0.01
miR-200c MCF-7	miR-200c MCF-7M		0.778563	3	3	0.123329	6.31291	**
miR-200c MCF-7	miR-100 MCF-7		0.783855	3	3	0.123329	6.35581	**
miR-200c MCF-7	miR-100 MCF-7M		0.33581	3	3	0.123329	2.72289
miR-200c MCF-7M	miR-100 MCF-7		0.00529176	3	3	0.123329	0.0429077
miR-200c MCF-7M	miR-100 MCF-7M		1.11437	3	3	0.123329	9.03579	**
miR-100 MCF-7	miR-100 MCF-7M		1.11967	3	3	0.123329	9.0787	**
