# Supplementary material for: Regulation of cell growth and migration by miR-96 and miR-183 in a breast cancer model of epithelial-mesenchymal transition
Source: PLoS One. 2020 May 12;15(5):e0233187. doi: 10.1371/journal.pone.0233187 (PMC7217431; doi:10.1371/journal.pone.0233187)
Supplement: S3 Data — (XLSX) [file pone.0233187.s005.xlsx]

## Sheet: Fig 2 Raw Data
S3 Data. ImageJ Analysis of wound healing images
MCF-7 Time 0		MCF-7 Time 19 hours			MCF-7M Time 0		MCF-7M Time 19 hours
Sample	Length	Sample	Length		Sample	Length	Sample	Length
Mock 1	1.323	Mock 1	1.367		Mock 1	1.335	Mock 1	0.249
Mock 2	1.367	Mock 2	1.231		Mock 2	1.306	Mock 2	0.481
Mock 3	1.323	Mock 3	1.041		Mock 3	1.086	Mock 3	0.382
miR-96 inh 1	1.323	miR-96 inh 1	0.456		miR-96 mimic 1	1.35	miR-96 mimic 1	0.822
miR-96 inh 2	1.176	miR-96 inh 2	0.735		miR-96 mimic 2	1.004	miR-96 mimic 2	0.939
miR-96 inh 3	1.279	miR-96 inh 3	0.424		miR-96 mimic 3	1.174	miR-96 mimic 3	0.91
miR-183 inh 1	1.235	miR-183 inh 1	0.721		miR-183 mimic 1	1.1	miR-183 mimic 1	1.012
miR-183 inh 2	1.088	miR-183 inh 2	0.647		miR-183 mimic 2	1.189	miR-183 mimic 2	0.954
miR-183 inh 3	1.309	miR-183 inh 3	0.711		miR-183 mimic 3	1.291	miR-183 mimic 3	0.998
neg inh 1	1.162	neg inh 1	1.191		neg mimic 1	1.321	neg mimic 1	0.352
neg inh 2	1.248	neg inh 2	1.279		neg mimic 2	1.218	neg mimic 2	0.352
neg inh 3	1.177	neg inh 3	0.975		neg mimic 3	1.277	neg mimic 3	0.514
Data Analysis:
MCF-7	Relative wound width (Time 19/Time 0)			Average	St Dev	St Error		MCF-7M	Relative wound width (Time 19/Time 0)			Average	St Dev	St Error
Mock	1.03326	0.900512	0.786848	0.906873	0.123328	0.0712034		Mock	0.186517	0.3683	0.35175	0.302189	0.100516	0.058033
miR-96 Inh	0.344671	0.625	0.331509	0.433727	0.165778	0.0957121		miR-96 Mimic	0.608889	0.935259	0.775128	0.773092	0.163195	0.0942204
miR-183 Inh	0.583806	0.594669	0.543163	0.573879	0.0271501	0.0156751		miR-183 Mimic	0.92	0.802355	0.773044	0.8318	0.0777769	0.0449045
Neg Inh	1.02496	1.02484	0.828377	0.959391	0.113462	0.0655071		Neg Mimic	0.266465	0.288998	0.402506	0.319323	0.0729142	0.042097

## Sheet: ANOVA MCF-7M
Anova: Single Factor
SUMMARY
Groups	Count	Sum	Average	Variance
Mock	3	0.906567	0.302189	0.0101035
miR-96 Mimic	3	2.31928	0.773092	0.0266325
miR-183 Mimic	3	2.4954	0.8318	0.00604925
Neg Mimic	3	0.957969	0.319323	0.00531648
ANOVA
Source of Variation	SS	df	MS	F	P-value	F crit
Between Groups	0.730887	3	0.243629	20.2595	0.000428961	4.06618
Within Groups	0.0962034	8	0.0120254
Total	0.82709	11
Tukey-Kramer post-hoc analysis
			Difference	n (Group 1)	n (Group 2)	SE	q	q crit = 5.635 for α = 0.01
Mock	miR-96 Mimic		0.470903	3	3	0.0633125	7.43776	**
Mock	miR-183 Mimic		0.529611	3	3	0.0633125	8.36503	**
Mock	Negative mimic		0.0171342	3	3	0.0633125	0.270628
miR-96 Mimic	miR-183 Mimic		0.0587078	3	3	0.0633125	0.92727
miR-96 Mimic	Negative Mimic		0.453769	3	3	0.0633125	7.16713	**
miR-183 Mimic	Negative Mimic		0.512477	3	3	0.0633125	8.0944	**

## Sheet: ANOVA MCF-7
Anova: Single Factor
SUMMARY
Groups	Count	Sum	Average	Variance
Mock	3	2.72062	0.906873	0.0152098
miR-96 Inh	3	1.30118	0.433727	0.0274824
miR-183 Inh	3	1.72164	0.573879	0.000737129
Neg Inh	3	2.87817	0.959391	0.0128735
ANOVA
Source of Variation	SS	df	MS	F	P-value	F crit
Between Groups	0.586572	3	0.195524	13.8909	0.00154522	4.06618
Within Groups	0.112606	8	0.0140757
Total	0.699177	11
Tukey-Kramer post-hoc analysis
			Difference	n (Group 1)	n (Group 2)	SE	q	q crit = 4.041 for α = 0.05
Mock	miR-96 Inh		0.473146	3	3	0.0684975	6.90749	*
Mock	miR-183 Inh		0.332993	3	3	0.0684975	4.8614	*
Mock	Negative Inh		0.0525187	3	3	0.0684975	0.766724
miR-96 Inh	miR-183 Inh		0.140152	3	3	0.0684975	2.0461
miR-96 Inh	Negative Inh		0.525665	3	3	0.0684975	7.67422	*
miR-183 Inh	Negative Inh		0.385512	3	3	0.0684975	5.62812	*
