# Supplementary material for: Regulation of cell growth and migration by miR-96 and miR-183 in a breast cancer model of epithelial-mesenchymal transition
Source: PLoS One. 2020 May 12;15(5):e0233187. doi: 10.1371/journal.pone.0233187 (PMC7217431; doi:10.1371/journal.pone.0233187)
Supplement: S4 Data — (XLSX) [file pone.0233187.s006.xlsx]

## Sheet: Fig 3 Raw Data
S4 Data. Cell viability assay cell counts
MCF-7M Mimic 24 Hours
Sample	Average cell count experiment #1	Average cell count experiment #2	Average cell count experiment #3			Average	Standard Deviation		Percentages	St Dev.
Mock	123	128	134		Mock	128.333	5.50757		100	4.29161
miR-96 mimic	115	113	116		miR-96 mimic	114.667	1.52753		89.3506	1.33214
Negative mimic	138	129	129		Negative mimic	132	5.19615		102.857	3.93648
Mock	141	145	141		Mock	142.333	2.3094		100	1.62253
miR-183 mimic	151	134	134		miR-183 mimic	139.667	9.81495		98.1265	7.02741
Negative mimic	137	135	129		Negative mimic	133.667	4.16333		93.911	3.11471
MCF-7M Mimic 48 hours
Sample	Average cell count experiment #1	Average cell count experiment #2	Average cell count experiment #3
Mock	260	309	298		Mock	289	25.7099		100	8.89617
miR-96 mimic	205	188	194		miR-96 mimic	195.667	8.62168		67.7047	4.40631
Negative mimic	224	298	291		Negative mimic	271	40.8534		93.7716	15.0751
Mock	304	321	310		Mock	311.667	8.62168		100	2.76631
miR-183 mimic	243	259	197		miR-183 mimic	233	32.187		74.7594	13.8141
Negative mimic	305	303	288		Negative mimic	298.667	9.29157		95.8289	3.11102
MCF-7 Inhibitor 24 hours
24 Hours	Average cell count experiment #1	Average cell count experiment #2	Average cell count experiment #3
Mock	89	80	82		Mock	83.6667	4.72582		100	5.64839
miR-96 inhibitor	100	92	91		miR-96 inhibitor	94.3333	4.93288		112.749	5.2292
Negative inhibitor	79	80	75		Negative inhibitor	78	2.64575		93.2271	3.39199
Mock	73	67	71		Mock	70.3333	3.05505		100	4.34367
miR-183 inhibitor	97	100	102		miR-183 inhibitor	99.6667	2.51661		141.706	2.52503
Negative inhibitor	75	75	71		Negative inhibitor	73.6667	2.3094		104.739	3.13493
MCF-7 Inhibitor 48 hours	Average cell count experiment #1	Average cell count experiment #2	Average cell count experiment #3
Mock	132	143	139		Mock	138	5.56776		100	4.03461
miR-96 inhibitor	203	227	224		miR-96 inhibitor	218	13.0767		157.971	5.99848
Negative inhibitor	151	145	150		Negative inhibitor	148.667	3.21455		107.729	2.16225
Mock	149	132	137		Mock	139.333	8.73689		100	6.2705
miR-183 inhibitor	182	165	173		miR-183 inhibitor	173.333	8.5049		124.402	4.90667
Negative inhibitor	118	115	173		Negative inhibitor	135.333	32.6548		97.1292	24.1291

## Sheet: ANOVA MCF-7M 24 hr
Anova: MCF-7M miR-96 24 hour treatment
SUMMARY
Groups	Count	Sum	Average	Variance
Mock	3	385	128.333	30.3333
miR-96 mimic	3	344	114.667	2.33333
Negative mimic	3	396	132	27
ANOVA
Source of Variation	SS	df	MS	F	P-value	F crit
Between Groups	500.667	2	250.333	12.5866	0.00713034	5.14325
Within Groups	119.333	6	19.8889
Total	620	8
Tukey-Kramer post-hoc analysis
			Difference	n (Group 1)	n (Group 2)	SE	q	q crit = 4.339 for α = 0.05
Mock	miR-96 mimic		13.6667	3	3	2.57481	5.30784	*
Mock	Negative mimic		3.66667	3	3	2.57481	1.42406
miR-96 mimic	Negative mimic		17.3333	3	3	2.57481	6.7319	*
Anova: MCF-7M miR-183 24 hour treatment
SUMMARY
Groups	Count	Sum	Average	Variance
Mock	3	427	142.333	5.33333
miR-183 mimic	3	419	139.667	96.3333
Negative mimic	3	401	133.667	17.3333
ANOVA
Source of Variation	SS	df	MS	F	P-value	F crit
Between Groups	118.222	2	59.1111	1.4902	0.298241	5.14325
Within Groups	238	6	39.6667
Total	356.222	8
Tukey-Kramer post-hoc analysis
			Difference	n (Group 1)	n (Group 2)	SE	q	q crit = 4.339 for α = 0.05
Mock	miR-183 mimic		2.66667	3	3	2.57481	1.03568
Mock	Negative mimic		8.66667	3	3	2.57481	3.36595
miR-183 mimic	Negative mimic		6	3	3	2.57481	2.33027

## Sheet: ANOVA MCF-7M 48 hr
Anova: MCF-7M miR-96 48 hour treatment
SUMMARY
Groups	Count	Sum	Average	Variance
Mock	3	867	289	661
miR-96 mimic	3	587	195.667	74.3333
Negative mimic	3	813	271	1669
ANOVA
Source of Variation	SS	df	MS	F	P-value	F crit
Between Groups	14710.2	2	7355.11	9.17732	0.0149523	5.14325
Within Groups	4808.67	6	801.444
Total	19518.9	8
Tukey-Kramer post-hoc analysis
			Difference	n (Group 1)	n (Group 2)	SE	q	q crit = 4.339 for α = 0.05
Mock	miR-96 mimic		93.3333	3	3	16.3447	5.71032	*
Mock	Negative mimic		18	3	3	16.3447	1.10128
miR-96 mimic	Negative mimic		75.3333	3	3	16.3447	4.60905	*
Anova: MCF-7M miR-183 48 hour treatment
SUMMARY
Groups	Count	Sum	Average	Variance
Mock	3	935	311.667	74.3333
miR-183 mimic	3	699	233	1036
Negative mimic	3	896	298.667	86.3333
ANOVA
Source of Variation	SS	df	MS	F	P-value	F crit
Between Groups	10669.6	2	5334.78	13.3741	0.00615024	5.14325
Within Groups	2393.33	6	398.889
Total	13062.9	8
Tukey-Kramer post-hoc analysis
			Difference	n (Group 1)	n (Group 2)	SE	q	q crit = 4.339 for α = 0.05
Mock	miR-183 mimic		78.6667	3	3	16.3447	4.81299	*
Mock	Negative mimic		13	3	3	16.3447	0.795366
miR-183 mimic	Negative mimic		65.6667	3	3	16.3447	4.01762

## Sheet: ANOVA MCF-7 24 hr
Anova: MCF-7 miR-96 24 hour treatment
SUMMARY
Groups	Count	Sum	Average	Variance
Mock	3	251	83.6667	22.3333
miR-96 inhibitor	3	283	94.3333	24.3333
Negative inhibitor	3	234	78	7
ANOVA
Source of Variation	SS	df	MS	F	P-value	F crit
Between Groups	412.667	2	206.333	11.5342	0.00879415	5.14325
Within Groups	107.333	6	17.8889
Total	520	8
Tukey-Kramer post-hoc analysis
			Difference	n (Group 1)	n (Group 2)	SE	q	q crit = 4.339 for α = 0.05
Mock	miR-96 inhibitor		10.6667	3	3	2.44192	4.36815	*
Mock	Negative inhibitor		5.66667	3	3	2.44192	2.32058
miR-96 inhibitor	Negative inhibitor		16.3333	3	3	2.44192	6.68873	*
Anova: MCF-7 miR-183 24 hour treatment
SUMMARY
Groups	Count	Sum	Average	Variance
Mock	3	211	70.3333	9.33333
miR-183 inhibitor	3	299	99.6667	6.33333
Negative inhibitor	3	221	73.6667	5.33333
ANOVA
Source of Variation	SS	df	MS	F	P-value	F crit
Between Groups	1547.56	2	773.778	110.54	1.84468e-05	5.14325
Within Groups	42	6	7
Total	1589.56	8
Tukey-Kramer post-hoc analysis
			Difference	n (Group 1)	n (Group 2)	SE	q	q crit = 6.331 for α = 0.01
Mock	miR-183 inhibitor		29.3333	3	3	2.44192	12.0124	**
Mock	Negative inhibitor		3.33333	3	3	2.44192	1.36505
miR-183 inhibitor	Negative inhibitor		26	3	3	2.44192	10.6474	**

## Sheet: ANOVA MCF-7 48 hr
Anova: MCF-7 miR-96 48 hour treatment
SUMMARY
Groups	Count	Sum	Average	Variance
Mock	3	414	138	31
miR-96 inhibitor	3	654	218	171
Negative inhibitor	3	446	148.667	10.3333
ANOVA
Source of Variation	SS	df	MS	F	P-value	F crit
Between Groups	11320.9	2	5660.44	79.9749	4.72633e-05	5.14325
Within Groups	424.667	6	70.7778
Total	11745.6	8
Tukey-Kramer post-hoc analysis
			Difference	n (Group 1)	n (Group 2)	SE	q	q crit = 6.331 for α = 0.01
Mock	miR-96 inhibitor		80	3	3	4.85722	16.4703	**
Mock	Negative inhibitor		10.6667	3	3	4.85722	2.19604
miR-96 inhibitor	Negative inhibitor		69.3333	3	3	4.85722	14.2743	**
Anova: MCF-7 miR-183 48 hour treatment
SUMMARY
Groups	Count	Sum	Average	Variance
Mock	3	418	139.333	76.3333
miR-183 inhibitor	3	520	173.333	72.3333
Negative inhibitor	3	406	135.333	1066.33
ANOVA
Source of Variation	SS	df	MS	F	P-value	F crit
Between Groups	2616	2	1308	3.22963	0.11168	5.14325
Within Groups	2430	6	405
Total	5046	8
Tukey-Kramer post-hoc analysis
			Difference	n (Group 1)	n (Group 2)	SE	q	q crit = 6.331 for α = 0.01
Mock	miR-183 inhibitor		34	3	3	4.85722	6.99989	**
Mock	Negative inhibitor		4	3	3	4.85722	0.823516
miR-183 inhibitor	Negative inhibitor		38	3	3	4.85722	7.8234	**
