# Supplementary material for: Regulation of cell growth and migration by miR-96 and miR-183 in a breast cancer model of epithelial-mesenchymal transition
Source: PLoS One. 2020 May 12;15(5):e0233187. doi: 10.1371/journal.pone.0233187 (PMC7217431; doi:10.1371/journal.pone.0233187)
Supplement: S5 Data — (XLSX) [file pone.0233187.s007.xlsx]

## Sheet:  Fig 3 MTT Raw Data
S5 Data. MTT assay absorbance values
Blank subtracted	Mock	miR-96 inhibitor	miR-183 inhibitor	negative inhibitor	Blank
MCF-7	1.406	1.444	1.317	1.423	-0.0004346
MCF-7	1.37	1.274	1.348	1.233	-0.001434
MCF-7	1.292	1.272	1.207	1.192	0.001941
Average	1.356	1.33	1.29067	1.28267
Standard Dev	0.0582752	0.098732	0.0740968	0.123249
% viability	100	98.0826	95.1819	94.5919
% Standard Deviation	4.29758	7.42346	5.74097	9.60882
MCF-7	1.581	1.894	1.499	1.921	-0.004641
MCF-7	1.718	1.419	1.858	1.503	0.000251
MCF-7	1.609	1.36	1.399	1.954	0.004114
Average	1.636	1.55767	1.58533	1.79267
Standard Deviation	0.0723809	0.292763	0.241372	0.251401
% viability	100	95.2119	96.903	109.576
% standard deviation	4.42426	18.795	15.2253	14.0238
	Mock	miR-96 mimic	miR-183 mimic	Negative mimic	Blank
MCF-7M	1.139	0.8552	0.7531	0.8831	0.0004109
MCF-7M	1.137	0.7772	0.7068	0.9946	-0.002949
MCF-7M	1.269	0.882	0.6308	1.015	0.002466
Average	1.18167	0.838133	0.6969	0.964233
Standard Dev	0.0756395	0.0544446	0.0617481	0.071
% viability	100	70.9281	58.976	81.5994
% Standard Deviation	6.40109	6.49593	8.8604	7.36337
MCF-7M	2.662	1.947	1.804	2.353
MCF-7M	2.269	1.909	1.597	2.434
MCF-7M	2.612	1.864	1.753	2.108
Average	2.51433	1.90667	1.718	2.29833
Standard Deviation	0.213931	0.0415492	0.107847	0.169736
% viability	100	75.8319	68.3283	91.4093
% standard deviation	8.50845	2.17915	6.27748	7.38518
COMBINED DATA
	Mock	miR-96 mimic	miR-183 mimic	Negative mimic
MCF-7M	100	75.0834	66.1194	77.5329
MCF-7M	99.8244	68.2353	62.0544	87.3222
MCF-7M	111.414	69.5035	49.7084	79.9842
MCF-7M	100	73.1405	67.7686	88.3922
MCF-7M	85.2367	84.134	70.3834	107.272
MCF-7M	98.1217	71.3629	67.1133	80.7044
Average	99.0994	73.5766	63.8579	86.868
Standard Deviation	8.32967	5.72605	7.44376	10.8754

## Sheet: ANOVA
Anova: Single Factor
SUMMARY
Groups	Count	Sum	Average	Variance
Mock	6	594.596	99.0994	69.3833
miR-96 mimic	6	441.46	73.5766	32.7877
miR-183 mimic	6	383.148	63.8579	55.4096
Negative mimic	6	521.208	86.868	118.274
ANOVA
Source of Variation	SS	df	MS	F	P-value	F crit
Between Groups	4265.33	3	1421.78	20.6163	2.47627e-06	3.09839
Within Groups	1379.27	20	68.9636
Total	5644.6	23
Tukey-Kramer post-hoc analysis
			Difference	n (Group 1)	n (Group 2)	SE	q	q crit = 4.445 for α = 0.05
Mock	miR-96 mimic		25.5228	6	6	4.79457	5.32327	*
Mock	miR-183 mimic		35.2414	6	6	4.79457	7.35029	*
Mock	Negative mimic		12.2314	6	6	4.79457	2.5511
miR-96 mimic	Negative mimic		13.2914	6	6	4.79457	2.77217
miR-183 mimic	Negative mimic		23.0101	6	6	4.79457	4.79919	*
