# Supplementary material for: Regulation of cell growth and migration by miR-96 and miR-183 in a breast cancer model of epithelial-mesenchymal transition
Source: PLoS One. 2020 May 12;15(5):e0233187. doi: 10.1371/journal.pone.0233187 (PMC7217431; doi:10.1371/journal.pone.0233187)
Supplement: S6 Data — (XLSX) [file pone.0233187.s008.xlsx]

## Sheet: Fig 4 Raw Data
S6 Data. ImageJ analysis of ZEB1 western blots
ImageJ Analysis of ZEB1 MCF-7M transfection 1
Sample	ZEB1	Inverted ZEB1	Background	Inverted Background	Net ZEB1
Mock	197.98	57.02	211	44	13.02
miR-96 mimic	202.62	52.38	211	44	8.38
Neg mimic	191.38	63.62	210.02	44.98	18.64
Mock	185.73	69.27	207.66	47.34	21.93
miR-183 mimic	192.58	62.42	207.89	47.11	15.31
Neg mimic	181.04	73.96	206.75	48.25	25.71
	B-actin	Inverted B-actin	Background	Inverted Background	Net B-actin
Mock	188.81	66.19	211.095	43.905	22.285
miR-96 mimic	185.248	69.752	218.048	36.952	32.8
Neg mimic	184.952	70.048	218.238	36.762	33.286
Mock	183.962	71.038	221.019	33.981	37.057
miR-183 mimic	181.019	73.981	221.276	33.724	40.257
Neg mimic	174.905	80.095	223.552	31.448	48.647
	Ratio
Mock	0.584249
miR-96 mimic	0.255488
Neg mimic	0.559995
Mock	0.591791
miR-183 mimic	0.380307
Neg mimic	0.528501
ImageJ Analysis of ZEB1 MCF-7M transfection 2
Sample	ZEB1	Inverted ZEB1	Background	Inverted Background	Net ZEB1
Mock	162.474	92.526	187.916	67.084	25.442
miR-96 mimic	170.347	84.653	188.926	66.074	18.579
Neg mimic	129.895	125.105	185.095	69.905	55.2
Mock	149.116	105.884	187.705	67.295	38.589
miR-183 mimic	151.147	103.853	188.463	66.537	37.316
Neg mimic	141.811	113.189	186.474	68.526	44.663
	B-actin	Inverted B-actin	Background	Inverted Background	Net B-actin
Mock	138.569	116.431	187.847	67.153	49.278
miR-96 mimic	115.875	139.125	183.472	71.528	67.597
Neg mimic	76.278	178.722	183.486	71.514	107.208
Mock	115.597	139.403	186.194	68.806	70.597
miR-183 mimic	92.222	162.778	185.931	69.069	93.709
Neg mimic	107.351	147.649	185.292	69.708	77.941
	Ratio
Mock	0.516295		0.584249	0.255488	0.559995
miR-96 mimic	0.274849		0.516295	0.274849	0.514887
Neg mimic	0.514887
Mock	0.54661		0.591791	0.380307	0.528501
miR-183 mimic	0.398211		0.54661	0.398211	0.573036
Neg mimic	0.573036
Sample	Average	Standard Deviation	Adjusted %	Adjusted StDev
Mock (miR-96)	0.550272	0.0480509	100	17.3771
Mimic (miR-96)	0.265169	0.0136908	48.1886	10.2745
Neg (miR-96)	0.537441	0.0318963	97.6682	11.8104
Mock (miR-183)	0.5692	0.0319481	100	11.1695
Mimic (miR-183)	0.389259	0.0126607	68.387	6.47251
Neg (miR-183)	0.550769	0.0314908	96.7618	11.3781

## Sheet: ANOVA
Anova: Single Factor
SUMMARY
Groups	Count	Sum	Average	Variance
Mock (miR-96)	2	1.10054	0.550272	0.00230889
Mimic (miR-96)	2	0.530337	0.265169	0.000187437
Neg (miR-96)	2	1.07488	0.537441	0.00101738
Mock (miR-183)	2	1.1384	0.5692	0.00102068
Mimic (miR-183)	2	0.778518	0.389259	0.000160294
Neg (miR-183)	2	1.10154	0.550769	0.000991673
ANOVA
Source of Variation	SS	df	MS	F	P-value	F crit
Between Groups	0.151071	5	0.0302143	31.8809	0.000300554	4.38737
Within Groups	0.00568635	6	0.000947724
Total	0.156758	11
Tukey-Kramer post-hoc analysis
			Difference	n (Group 1)	n (Group 2)	SE	q	q crit = 5.243 for α = 0.01
Mock (miR-96)	miR-96 mimic		0.285104	2	2	0.0217684	13.0972	**
Mock (miR-96)	Neg (miR-96)		0.0128313	2	2	0.0217684	0.589448
Mock (miR-96)	Mock (miR-183)		0.0189279	2	2	0.0217684	0.869515
Mock (miR-96)	Mimic (miR-183)		0.161013	2	2	0.0217684	7.39667	**
Mock (miR-96)	Neg (miR-183)		0.000496229	2	2	0.0217684	0.0227959
Mimic (miR-96)	Neg (miR-96)		0.272272	2	2	0.0217684	12.5077	**
Mimic (miR-96)	Mock (miR-183)		0.304032	2	2	0.0217684	13.9667	**
Mimic (miR-96)	Mimic (miR-183)		0.12409	2	2	0.0217684	5.70049	**
Mimic (miR-96)	Neg (miR-183)		0.2856	2	2	0.0217684	13.1199	**
