# Supplementary material for: Regulation of cell growth and migration by miR-96 and miR-183 in a breast cancer model of epithelial-mesenchymal transition
Source: PLoS One. 2020 May 12;15(5):e0233187. doi: 10.1371/journal.pone.0233187 (PMC7217431; doi:10.1371/journal.pone.0233187)
Supplement: S7 Data — (XLSX) [file pone.0233187.s009.xlsx]

## Sheet: Fig 4 Raw Data vimentin
S7 Data. Quantitation of immunofluorescence data
Mock					Mock
	Total cells	Vimentin positive	Ratio (vim positive/total cells)
Sample 1	109	105	96.3303		Average	96.9547
Sample 2	134	132	98.5075		Std Dev	1.35325
Sample 3	151	145	96.0265		St Error	0.781297
miR-96 mimic					miR-96 mimic
	Total cells	Vimentin positive	Ratio (vim positive/total cells)
Sample 1	94	8	8.51064		Average	11.3543
Sample 2	80	13	16.25		Std Dev	4.25822
Sample 3	86	8	9.30233		St Error	2.45848
miR-183 mimic					miR-183 mimic
	Total cells	Vimentin positive	Ratio (vim positive/total cells)
Sample 1	44	33	75		Average	63.0952
Sample 2	42	34	80.9524		Std Dev	25.9458
Sample 3	93	31	33.3333		St Error	14.9798
Negative mimic					Negative mimic
	Total cells	Vimentin positive	Ratio (vim positive/total cells)
Sample 1	60	49	81.6667		Average	81.0494
Sample 2	27	22	81.4815		Std Dev	0.913497
Sample 3	90	72	80		St Error	0.527408

## Sheet: ANOVA
Anova: Single Factor
SUMMARY
Groups	Count	Sum	Average	Variance
Mock	3	290.864	96.9547	1.83128
miR-96 mimic	3	34.063	11.3543	18.1324
miR-183 mimic	3	189.286	63.0952	673.186
Negative mimic	3	243.148	81.0494	0.834476
ANOVA
Source of Variation	SS	df	MS	F	P-value	F crit
Between Groups	12437.8	3	4145.94	23.8964	0.000239697	4.06618
Within Groups	1387.97	8	173.496
Total	13825.8	11
Tukey-Kramer post-hoc analysis
			Difference	n (Group 1)	n (Group 2)	SE	q	q crit = 4.041 for α = 0.05
Mock	miR-96 mimic		85.6004	3	3	7.60474	11.2562	*
Mock	miR-183 mimc		33.8595	3	3	7.60474	4.45242	*
Mock	Negative mimic		15.9054	3	3	7.60474	2.09151
miR-96 mimic	miR-183 mimic		51.7409	3	3	7.60474	6.80378	*
miR-96 mimic	Negative mimic		69.6951	3	3	7.60474	9.16469	*
miR-183 mimic	Negative mimic		17.9541	3	3	7.60474	2.36092
